# Supplementary material for: RILP Induces Cholesterol Accumulation in Lysosomes by Inhibiting Endoplasmic Reticulum–Endolysosome Interactions
Source: Cells. 2024 Aug 6;13(16):1313. doi: 10.3390/cells13161313 (PMC11352460; doi:10.3390/cells13161313)
Supplement: Supplementary file 1 [file cells-13-01313-s001.zip]

Archive with 6 entries (6 files):
- Figure_s1.jpg
- Figure_s2.jpg
- Figure_s3.jpg
- Figure_s4.jpg
- Supplemental figure legends.pdf
- Supplemental Table.pdf
